# Supplementary material for: In silico analysis of the molecular machinery underlying aqueous humor production: potential implications for glaucoma
Source: J Clin Bioinforma. 2013 Oct 28;3:21. doi: 10.1186/2043-9113-3-21 (PMC3875900; doi:10.1186/2043-9113-3-21)
Supplement: Additional file 1: Table S1 — Total human CBE gene expression profile for AH production. [file 2043-9113-3-21-S1.xlsx]

## Sheet: Sheet1
Ion channel	Molecule Name	NPE	PE	SD	Signature gene
Water channel	AQP1	H	H
	AQP10	L	L
	AQP11	M	M	<0,001
	AQP12	L	L
	AQP2	M	M
	AQP3	L	L
	AQP4	L	L
	AQP5	L	M
	AQP6	L	L
	AQP7	L	L
	AQP8	L	L
	AQP9	L	L
Na+/K+ ATPase	ATP1A1	H	H
	ATP1A2	H	H
	ATP1A3	M	M
	ATP1A4	M	M
	ATP1B1	H	H	<0,01	PE
	ATP1B2	H	H
	ATP1B3	H	H
	ATP1B4	VL	VL
Cl- channel	CLCN1	L	L
	CLCN2	L	M
	CLCN3	M	M
	CLCN4	L	L
	CLCN5	L	L
	CLCN6	M	M
	CLCN7	M	M
	CLCNKA	L	L
	CLCNKB	L	L
	CLIC1	H	H
	CLIC2	L	M
	CLIC3	L	L	<0,001
	CLIC4	H	H
	CLIC5	L	L
	CLIC6	M	H	<0,01
Gap junction	GJA1	H	H	<0,001
	GJA10	VL	VL
	GJA12	L	L
	GJA3	L	L
	GJA4	M	M	<0,01	PE
	GJA5	L	L
	GJA7	VL	VL
	GJA8	L	L
	GJB1	L	L
	GJB2	L	L
	GJB3	L	L
	GJB4	L	L
	GJB5	VL	VL
	GJB6	L	L
	GJB7	L	L
	GJC1	L	L
	GJE1	L	L
K+ channel	KCNA1	VL	L
	KCNA10	L	L
	KCNA2	L	L
	KCNA3	VL	L
	KCNA4	L	L
	KCNA5	L	M	<0,01
	KCNA6	VL	L
	KCNA7	VL	VL
	KCNAB1	M	M
	KCNAB2	L	L
	KCNAB3	L	L
	KCNB1	M	M
	KCNB2	L	M	<0,001	PE
	KCNC1	L	L
	KCNC2	L	L
	KCNC3	L	L
	KCNC4	L	L
	KCND1	L	L
	KCND2	L	M	<0,001	PE
	KCND3	M	M	<0,001
	KCNE1	M	M
	KCNE2	L	L
	KCNE3	H	M
	KCNE4	L	M
	KCNF1	L	L
	KCNG1	M	M
	KCNG2	VL	VL
	KCNG3	L	L
	KCNG4	L	L
	KCNH1	L	L
	KCNH2	L	L
	KCNH3	L	L
	KCNH4	L	L
	KCNH5	L	L
	KCNH6	L	L
	KCNH7	L	L
	KCNH8	L	L
	KCNJ1	L	L
	KCNJ10	L	L
	KCNJ11	L	L
	KCNJ12	M	M
	KCNJ13	H	H
	KCNJ14	M	M
	KCNJ15	L	L
	KCNJ16	L	L
	KCNJ2	M	M
	KCNJ3	L	L
	KCNJ4	L	L
	KCNJ5	L	L
	KCNJ6	L	L
	KCNJ8	M	M	<0,01
	KCNJ9	VL	VL
	KCNK1	M	M
	KCNK10	L	L
	KCNK12	L	L
	KCNK13	M	M
	KCNK15	M	M
	KCNK16	L	L
	KCNK17	L	L
	KCNK18	VL	VL
	KCNK2	VL	L
	KCNK3	M	L
	KCNK4	L	M
	KCNK5	L	L
	KCNK6	L	L
	KCNK7	M	M
	KCNK9	L	L
	KCNN1	L	L
	KCNN2	L	L
	KCNN3	L	L
	KCNN4	L	L
	KCNQ1	M	M	<0,01
	KCNQ2	L	L
	KCNQ3	L	L
	KCNQ4	L	L
	KCNQ5	L	L
	KCNS1	L	L
	KCNS2	VL	VL
	KCNS3	M	M	<0,001
	KCNT1	L	L
	KCNT2	na	na
	KCNU1	na	na
	KCNV1	VL	VL
	KCNV2	M	M
Na+ channel	SCN10A	VL	VL
	SCN11A	L	L
	SCN1A	VL	VL
	SCN1B	L	L
	SCN2A	L	L
	SCN2B	M	M
	SCN3A	L	L
	SCN3B	M	M
	SCN4A	L	L
	SCN4B	H	H	<0,01
	SCN5A	L	L
	SCN7A	L	L
	SCN8A	L	L
	SCN9A	L	L
Na+/2Cl-/K+ co-transport	SLC12A1	L	L
	SLC12A2	M	M
Na+/Cl- symport	SLC12A3	L	L
Cl-/HCO3- exchanger	SLC4A1	L	L
	SLC4A2	L	M
	SLC4A3	M	M
Na+/HCO3- symport	SLC4A4	M	M	<0,001
	SLC4A5	L	L
	SLC4A7	M	M
	SLC4A8	L	L
	SLC4A9	L	L
	SLC4A10	L	L
Na+/H+ exchanger	SLC9A1	L	L
	SLC9A2	L	L
	SLC9A3	VL	VL
	SLC9A4	na	na
	SLC9A5	M	M
	SLC9A6	M	L	<0,001
	SLC9A7	L	L
	SLC9A8	L	L
	SLC9A9	M	M
