# Supplementary material for: In silico analysis of the molecular machinery underlying aqueous humor production: potential implications for glaucoma
Source: J Clin Bioinforma. 2013 Oct 28;3:21. doi: 10.1186/2043-9113-3-21 (PMC3875900; doi:10.1186/2043-9113-3-21)
Supplement: Additional file 2: Table S2 — Total Transport sub-dataset. [file 2043-9113-3-21-S2.xlsx]

## Sheet: Sheet1
ID	Symbol	Entrez Gene Name	Location	Type(s)	Location	Literature
NM_000014	A2M	alpha-2-macroglobulin	Extracellular Space	transporter	A	direct contact met APP, B2M - Ingenuity
NM_005502	ABCA1	ATP-binding cassette, sub-family A (ABC1), member 1	Plasma Membrane	transporter	A+B
NM_000350	ABCA4	ATP-binding cassette, sub-family A (ABC1), member 4	Plasma Membrane	transporter	U
NM_018672	ABCA5	ATP-binding cassette, sub-family A (ABC1), member 5	Plasma Membrane	transporter	u
NM_019112	ABCA7	ATP-binding cassette, sub-family A (ABC1), member 7	Plasma Membrane	transporter	A
NM_000927	ABCB1	ATP-binding cassette, sub-family B (MDR/TAP), member 1	Plasma Membrane	transporter	A	Zhou et al. Current Medicinal Chemistry, 2008;15:1981-2039
NM_019862	ABCC1	ATP-binding cassette, sub-family C (CFTR/MRP), member 1	Plasma Membrane	transporter	A+B	Aye et al. Placenta. 2007;28:868-77
NM_005688	ABCC5	ATP-binding cassette, sub-family C (CFTR/MRP), member 5	Plasma Membrane	transporter	B>A	Zhou et al. Current Medicinal Chemistry, 2008;15:1981-2039
NM_020297	ABCC9	ATP-binding cassette, sub-family C (CFTR/MRP), member 9	Plasma Membrane	ion channel	u
NM_004827	ABCG2	ATP-binding cassette, sub-family G (WHITE), member 2	Plasma Membrane	transporter	A
AK025204	ABI3BP	ABI family, member 3 (NESH) binding protein	Extracellular Space	other	u
NM_005721	ACTR3	ARP3 actin-related protein 3 homolog (yeast)	Plasma Membrane	other	u
NM_014265	ADAM28	ADAM metallopeptidase domain 28	Plasma Membrane	peptidase	u
NM_007038	ADAMTS5	ADAM metallopeptidase with thrombospondin type 1 motif, 5	Extracellular Space	peptidase	u
NM_020546	ADCY2	adenylate cyclase 2 (brain)	Plasma Membrane	enzyme	U
NM_001114	ADCY7	adenylate cyclase 7	Plasma Membrane	enzyme	u
NM_001116	ADCY9	adenylate cyclase 9	Plasma Membrane	enzyme	u
NM_015999	ADIPOR1	adiponectin receptor 1	Plasma Membrane	transmembrane receptor	u
NM_024551	ADIPOR2	adiponectin receptor 2	Plasma Membrane	other	u
NM_001124	ADM	adrenomedullin	Extracellular Space	other	u
NM_000681	ADRA2A	adrenoceptor alpha 2A	Plasma Membrane	G-protein coupled receptor	A+B	A - Okusa et al. AM J Physiol 1994; B - Ingenuity
NM_032744	ADTRP	androgen-dependent TFPI-regulating protein	Plasma Membrane	other	u
NM_000029	AGT	angiotensinogen (serpin peptidase inhibitor, clade A, member 8)	Extracellular Space	growth factor	u
NM_031313	ALPPL2	alkaline phosphatase, placental-like 2	Plasma Membrane	phosphatase	u
NM_001144	AMFR	autocrine motility factor receptor, E3 ubiquitin protein ligase	Plasma Membrane	transmembrane receptor	u
NM_016201	AMOTL2	angiomotin like 2	Plasma Membrane	other	u
NM_001635	AMPH	amphiphysin	Plasma Membrane	other	u
NM_020987	ANK3	ankyrin 3, node of Ranvier (ankyrin G)	Plasma Membrane	other	B
ENST00000377003	ANKRD36B	ankyrin repeat domain 36B	Extracellular Space	other	u
NM_020373	ANO2	anoctamin 2	Plasma Membrane	ion channel	u
NM_001025356	ANO6	anoctamin 6	Plasma Membrane	ion channel	u
NM_032208	ANTXR1	anthrax toxin receptor 1	Plasma Membrane	transmembrane receptor	B
NM_001002857	ANXA2	annexin A2	Plasma Membrane	other	A+B
NM_001153	ANXA4	annexin A4	Plasma Membrane	other	u
NM_001154	ANXA5	annexin A5	Plasma Membrane	other	A	Wang et al. Am J Obstet Gynecol. 1999;180:1008-16
NM_004034	ANXA7	annexin A7	Plasma Membrane	ion channel	A	direct contact met LGALS3 - Ingenuity
NM_003734	AOC3	amine oxidase, copper containing 3 (vascular adhesion protein 1)	Plasma Membrane	enzyme	u
NM_153000	APCDD1	adenomatosis polyposis coli down-regulated 1	Plasma Membrane	other	u
NM_031301	APH1B	anterior pharynx defective 1 homolog B (C. elegans)	Plasma Membrane	peptidase	u
NM_001642	APLP2	amyloid beta (A4) precursor-like protein 2	Extracellular Space	other	A	direct contact met APP, HLA-C - Ingenuity
NM_000041	APOE	apolipoprotein E	Extracellular Space	transporter	A+B
NM_024122	APOO	apolipoprotein O	Extracellular Space	other	u
NM_000484	APP	amyloid beta (A4) precursor protein	Plasma Membrane	other	B>A
NM_198098	AQP1	aquaporin 1 (Colton blood group)	Plasma Membrane	transporter	A+B
NM_173039	AQP11	aquaporin 11	Plasma Membrane	transporter	A	Laforenza U. Molecular aspects of medicine 2012. Water channel proteins in the gastrointestinal tract.
NM_015595	ARHGEF26	Rho guanine nucleotide exchange factor (GEF) 26	Plasma Membrane	other	u
NM_018184	ARL8B	ADP-ribosylation factor-like 8B	Plasma Membrane	enzyme	u
NM_032131	ARMC2	armadillo repeat containing 2	Extracellular Space	other	u
NM_020801	ARRDC3	arrestin domain containing 3	Plasma Membrane	other	u
NM_020410	ATP13A1	ATPase type 13A1	Extracellular Space	transporter	u
ENST00000310773	ATP13A3	ATPase type 13A3	Extracellular Space	transporter	u
NM_000701	ATP1A1	ATPase, Na+/K+ transporting, alpha 1 polypeptide	Plasma Membrane	transporter	A+B
NM_000702	ATP1A2	ATPase, Na+/K+ transporting, alpha 2 polypeptide	Plasma Membrane	transporter	B	Li et al. Kidney International 2004;66:1068-1075.
NM_001677	ATP1B1	ATPase, Na+/K+ transporting, beta 1 polypeptide	Plasma Membrane	transporter	B
NM_001678	ATP1B2	ATPase, Na+/K+ transporting, beta 2 polypeptide	Plasma Membrane	transporter	A+B
NM_001679	ATP1B3	ATPase, Na+/K+ transporting, beta 3 polypeptide	Plasma Membrane	transporter	A	direct contact met LGALS3 - Ingenuity
NM_021949	ATP2B3	ATPase, Ca++ transporting, plasma membrane 3	Plasma Membrane	transporter	u
NM_001001396	ATP2B4	ATPase, Ca++ transporting, plasma membrane 4	Plasma Membrane	transporter	u
NM_006045	ATP9A	ATPase, class II, type 9A	Plasma Membrane	transporter	u
NM_139321	ATRN	attractin	Extracellular Space	other	u
NM_015570	AUTS2	autism susceptibility candidate 2	Extracellular Space	other	u
NM_021913	AXL	AXL receptor tyrosine kinase	Plasma Membrane	kinase	u
NM_004048	B2M	beta-2-microglobulin	Plasma Membrane	transmembrane receptor	A	Moos er al. Am J Physiol Gastroinest Liver Physiol 2002;283:G687-94
NM_012342	BAMBI	BMP and activin membrane-bound inhibitor homolog (Xenopus laevis)	Plasma Membrane	other	u
NM_005581	BCAM	basal cell adhesion molecule (Lutheran blood group)	Plasma Membrane	transmembrane receptor	A+B
NM_004183	BEST1	bestrophin 1	Plasma Membrane	ion channel	B
NM_001719	BMP7	bone morphogenetic protein 7	Extracellular Space	growth factor	u
NM_015415	BRP44	brain protein 44	Plasma Membrane	other	u
NM_004335	BST2	bone marrow stromal cell antigen 2	Plasma Membrane	other	A	Kupzig et al. Traffic. 2003;4:694-709
NM_001729	BTC	betacellulin	Extracellular Space	growth factor	u
BC090057	C11orf83	chromosome 11 open reading frame 83	Extracellular Space	other	u
NM_000491	C1QB	complement component 1, q subcomponent, B chain	Extracellular Space	other	u
NM_015645	C1QTNF5	C1q and tumor necrosis factor related protein 5	Plasma Membrane	transmembrane receptor	A	Mandal et al. Invest Ophthalmol Vis Sci. 2006;47:5505-13
NM_031910	C1QTNF6	C1q and tumor necrosis factor related protein 6	Extracellular Space	other	u
NM_001733	C1R	complement component 1, r subcomponent	Extracellular Space	peptidase	A	Kojouharo et al Mol Immunol 2010
NM_001734	C1S	complement component 1, s subcomponent	Extracellular Space	peptidase	A	Kojouharo et al Mol Immunol 2010
NM_020531	C20orf3	chromosome 20 open reading frame 3	Plasma Membrane	enzyme	u
NM_033318	C22orf32	chromosome 22 open reading frame 32	Extracellular Space	other	u
NM_032411	C2orf40	chromosome 2 open reading frame 40	Extracellular Space	other	u
NM_000064	C3	complement component 3	Extracellular Space	peptidase	A	Tang et al. Am J Kidney Dis 2001;37:94-103
NM_001002029	C4B	complement component 4B (Chido blood group)	Extracellular Space	other	u
NM_012113	CA14	carbonic anhydrase XIV	Plasma Membrane	enzyme	u
NM_000717	CA4	carbonic anhydrase IV	Plasma Membrane	enzyme	A
NM_000719	CACNA1C	calcium channel, voltage-dependent, L type, alpha 1C subunit	Plasma Membrane	ion channel	A+B
NM_014333	CADM1	cell adhesion molecule 1	Plasma Membrane	other	A+B
NM_183393	CADPS	Ca++-dependent secretion activator	Plasma Membrane	other	u
NM_001033953	CALCA	calcitonin-related polypeptide alpha	Plasma Membrane	other	u
NM_005898	CAPRIN1	cell cycle associated protein 1	Plasma Membrane	other	u
NM_003688	CASK	calcium/calmodulin-dependent serine protein kinase (MAGUK family)	Plasma Membrane	kinase	B
NM_001753	CAV1	caveolin 1, caveolae protein, 22kDa	Plasma Membrane	other	A
A_32_P171043	CCBE1	collagen and calcium binding EGF domains 1	Extracellular Space	other	u
NM_024781	CCDC102B	coiled-coil domain containing 102B	Extracellular Space	other	u
NM_020198	CCDC47	coiled-coil domain containing 47	Extracellular Space	other	u
BC110042	CCDC85C	coiled-coil domain containing 85C	Plasma Membrane	other	A	Mori et al. Am J Pathol 2012; 180:314-27
NM_002982	CCL2	chemokine (C-C motif) ligand 2	Extracellular Space	cytokine	A+B
NM_148672	CCL28	chemokine (C-C motif) ligand 28	Extracellular Space	cytokine	u
NM_000579	CCR5	chemokine (C-C motif) receptor 5 (gene/pseudogene)	Plasma Membrane	G-protein coupled receptor	A>B
NM_004244	CD163	CD163 molecule	Plasma Membrane	transmembrane receptor	u
NM_006016	CD164	CD164 molecule, sialomucin	Plasma Membrane	other	A	Potter et al. Traffic. 2006;7:146-54
NM_001767	CD2	CD2 molecule	Plasma Membrane	transmembrane receptor	A	direct contact met LGALS1 - Ingenuity
NM_001004196	CD200	CD200 molecule	Plasma Membrane	other	A	Jiang-Shieh et al. J Anat. 2010;216:407-16
L33930	CD24	CD24 molecule	Plasma Membrane	other	A
NM_014880	CD302	CD302 molecule	Plasma Membrane	transmembrane receptor	A
NM_001773	CD34	CD34 molecule	Plasma Membrane	other	u
NM_000616	CD4	CD4 molecule	Plasma Membrane	transmembrane receptor	A+B
NM_001778	CD48	CD48 molecule	Plasma Membrane	other	B	Lanelli et al. J Biol Chem 1998; 273; 23367-75
NM_001040033	CD53	CD53 molecule	Plasma Membrane	other	u
NM_203330	CD59	CD59 molecule, complement regulatory protein	Plasma Membrane	other	A
NM_001780	CD63	CD63 molecule	Plasma Membrane	other	A
NM_001781	CD69	CD69 molecule	Plasma Membrane	transmembrane receptor	u
NM_004356	CD81	CD81 molecule	Plasma Membrane	other	A
NM_001769	CD9	CD9 molecule	Plasma Membrane	other	B
NM_002414	CD99	CD99 molecule	Plasma Membrane	other	A
NM_031462	CD99L2	CD99 molecule-like 2	Plasma Membrane	other	u
NM_020240	CDC42SE2	CDC42 small effector 2	Plasma Membrane	other	u
NM_001797	CDH11	cadherin 11, type 2, OB-cadherin (osteoblast)	Plasma Membrane	other	u
NM_001257	CDH13	cadherin 13, H-cadherin (heart)	Plasma Membrane	other	A	Arnemann et al. Virchows Arch. 2006;448:160-4
NM_021248	CDH22	cadherin 22, type 2	Plasma Membrane	other	u
NM_022124	CDH23	cadherin-related 23	Plasma Membrane	transporter	A	Kazmierczak et al. Nature. 2007;449:87-91
NM_004932	CDH6	cadherin 6, type 2, K-cadherin (fetal kidney)	Plasma Membrane	other	u
NM_014246	CELSR1	cadherin, EGF LAG seven-pass G-type receptor 1 (flamingo homolog, Drosophila)	Plasma Membrane	G-protein coupled receptor	u
NM_001408	CELSR2	cadherin, EGF LAG seven-pass G-type receptor 2 (flamingo homolog, Drosophila)	Plasma Membrane	G-protein coupled receptor	A
NM_000078	CETP	cholesteryl ester transfer protein, plasma	Extracellular Space	enzyme	B	Faust et al. J Biol Chem 1988;263:8786-9
NM_001710	CFB	complement factor B	Extracellular Space	peptidase	A	Chen et al. Exp Eye Res 2008
NM_001928	CFD	complement factor D (adipsin)	Extracellular Space	peptidase	u
NM_000204	CFI	complement factor I	Extracellular Space	peptidase	u
NM_032866	CGNL1	cingulin-like 1	Plasma Membrane	other	A
NM_001276	CHI3L1	chitinase 3-like 1 (cartilage glycoprotein-39)	Extracellular Space	enzyme	u
NM_023947	CHID1	chitinase domain containing 1	Extracellular Space	other	u
ENST00000372045	CHRDL1	chordin-like 1	Extracellular Space	other	u
NM_001286	CLCN6	chloride channel, voltage-sensitive 6	Plasma Membrane	ion channel	u
NM_194284	CLDN23	claudin 23	Plasma Membrane	other	u
NM_001307	CLDN7	claudin 7	Plasma Membrane	other	B	uniprot.org
NM_001040199	CLDND1	claudin domain containing 1	Plasma Membrane	other	A
NM_005127	CLEC2B	C-type lectin domain family 2, member B	Plasma Membrane	other	u
NM_001004419	CLEC2D	C-type lectin domain family 2, member D	Plasma Membrane	transmembrane receptor	u
NM_003278	CLEC3B	C-type lectin domain family 3, member B	Extracellular Space	other	u
NM_013943	CLIC4	chloride intracellular channel 4	Plasma Membrane	ion channel	A
NM_053277	CLIC6	chloride intracellular channel 6	Plasma Membrane	ion channel	u
NM_001293	CLNS1A	chloride channel, nucleotide-sensitive, 1A	Plasma Membrane	ion channel	A+B
NM_052995	CLRN1	clarin 1	Plasma Membrane	other	A
NM_001009566	CLSTN1	calsyntenin 1	Plasma Membrane	other	u
NM_007096	CLTA	clathrin, light chain A	Plasma Membrane	other	A+B
NM_004859	CLTC	clathrin, heavy chain (Hc)	Plasma Membrane	other	A+B
NM_203339	CLU	clusterin	Extracellular Space	other	A
NM_144601	CMTM3	CKLF-like MARVEL transmembrane domain containing 3	Extracellular Space	cytokine	u
NM_017801	CMTM6	CKLF-like MARVEL transmembrane domain containing 6	Extracellular Space	cytokine	u
NM_019098	CNGB3	cyclic nucleotide gated channel beta 3	Plasma Membrane	ion channel	u
NM_005776	CNIH	cornichon homolog (Drosophila)	Plasma Membrane	other	u
NM_014184	CNIH4	cornichon homolog 4 (Drosophila)	Plasma Membrane	other	u
NM_173515	CNKSR3	CNKSR family member 3	Plasma Membrane	other	A	Mizuhara et al. J Biol Chem. 2005;280:26499-507
NM_020184	CNNM4	cyclin M4	Plasma Membrane	other	u
NM_014255	CNPY2	canopy 2 homolog (zebrafish)	Plasma Membrane	other	u
BX648591	CNTN1	contactin 1	Plasma Membrane	enzyme	A
BX649112	COBLL1	COBL-like 1	Extracellular Space	other	u
NM_001855	COL15A1	collagen, type XV, alpha 1	Extracellular Space	other	u
NM_001856	COL16A1	collagen, type XVI, alpha 1	Extracellular Space	other	u
NM_030582	COL18A1	collagen, type XVIII, alpha 1	Extracellular Space	other	A	Ylikarppa et al. FASAB J 2003
NM_000089	COL1A2	collagen, type I, alpha 2	Extracellular Space	other	A	direct contact met PODXL - Ingenuity
NM_001846	COL4A2	collagen, type IV, alpha 2	Extracellular Space	other	u
NM_033380	COL4A5	collagen, type IV, alpha 5	Extracellular Space	other	u
NM_033641	COL4A6	collagen, type IV, alpha 6	Extracellular Space	other	u
NM_001848	COL6A1	collagen, type VI, alpha 1	Extracellular Space	other	u
NM_001850	COL8A1	collagen, type VIII, alpha 1	Extracellular Space	other	u
NM_005202	COL8A2	collagen, type VIII, alpha 2	Extracellular Space	other	B
NM_001853	COL9A3	collagen, type IX, alpha 3	Extracellular Space	other	u
NM_030781	COLEC12	collectin sub-family member 12	Plasma Membrane	transmembrane receptor	u
NM_000095	COMP	cartilage oligomeric matrix protein	Extracellular Space	other	u
NM_000096	CP	ceruloplasmin (ferroxidase)	Extracellular Space	enzyme	A
NM_020361	CPA6	carboxypeptidase A6	Extracellular Space	peptidase	u
NM_015692	CPAMD8	C3 and PZP-like, alpha-2-macroglobulin domain containing 8	Extracellular Space	other	u
NM_001304	CPD	carboxypeptidase D	Extracellular Space	peptidase	u
NM_001873	CPE	carboxypeptidase E	Plasma Membrane	peptidase	A	Oiso et al. J Neurochem 2009;109:158-67
NM_030627	CPEB4	cytoplasmic polyadenylation element binding protein 4	Plasma Membrane	other	u
NM_020939	CPNE5	copine V	Plasma Membrane	other	u
NM_016134	CPQ	carboxypeptidase Q	Extracellular Space	peptidase	u
NM_198148	CPXM2	carboxypeptidase X (M14 family), member 2	Extracellular Space	peptidase	u
NM_005211	CSF1R	colony stimulating factor 1 receptor	Plasma Membrane	kinase	u
NM_000099	CST3	cystatin C	Extracellular Space	other	A
NM_001901	CTGF	connective tissue growth factor	Extracellular Space	growth factor	A	direct contact met SDC4, NOTCH1, ITGB1 - Ingenuity
NM_001903	CTNNA1	catenin (cadherin-associated protein), alpha 1, 102kDa	Plasma Membrane	other	A
NM_004389	CTNNA2	catenin (cadherin-associated protein), alpha 2	Plasma Membrane	other	u
NM_003798	CTNNAL1	catenin (cadherin-associated protein), alpha-like 1	Plasma Membrane	other	u
NM_001332	CTNND2	catenin (cadherin-associated protein), delta 2 (neural plakophilin-related arm-repeat protein)	Plasma Membrane	other	u
NM_002996	CX3CL1	chemokine (C-X3-C motif) ligand 1	Extracellular Space	cytokine	A
NM_004887	CXCL14	chemokine (C-X-C motif) ligand 14	Extracellular Space	cytokine	u
NM_001008540	CXCR4	chemokine (C-X-C motif) receptor 4	Plasma Membrane	G-protein coupled receptor	A>B
NM_001047841	CXCR7	chemokine (C-X-C motif) receptor 7	Plasma Membrane	G-protein coupled receptor	u
NM_001554	CYR61	cysteine-rich, angiogenic inducer, 61	Extracellular Space	other	A	direct contact met NOTCH1, ITGB1 en 5, ITGAV - Ingenuity
NM_018659	CYTL1	cytokine-like 1	Extracellular Space	cytokine	u
NM_080927	DCBLD2	discoidin, CUB and LCCL domain containing 2	Plasma Membrane	other	u
NM_001920	DCN	decorin	Extracellular Space	other	A	Yoshiba et al. Arch Oral Biol 1996;41:351-7
NM_013993	DDR1	discoidin domain receptor tyrosine kinase 1	Plasma Membrane	kinase	B
NM_003676	DEGS1	delta(4)-desaturase, sphingolipid 1	Plasma Membrane	enzyme	u
NM_020946	DENND1A	DENN/MADD domain containing 1A	Plasma Membrane	other	A	Yoshimura et al. J Cell Biol 2010
NM_005137	DGCR2	DiGeorge syndrome critical region gene 2	Plasma Membrane	other	u
NM_005219	DIAPH1	diaphanous homolog 1 (Drosophila)	Plasma Membrane	other	u
NM_145173	DIRAS1	DIRAS family, GTP-binding RAS-like 1	Plasma Membrane	enzyme	u
NM_015881	DKK3	dickkopf 3 homolog (Xenopus laevis)	Extracellular Space	cytokine	u
NM_001364	DLG2	discs, large homolog 2 (Drosophila)	Plasma Membrane	kinase	A+B
NM_004010	DMD	dystrophin	Plasma Membrane	other	u
AK027211	DNAH3	dynein, axonemal, heavy chain 3	Extracellular Space	enzyme	u
NM_014705	DOCK4	dedicator of cytokinesis 4	Plasma Membrane	other	u
NM_000797	DRD4	dopamine receptor D4	Plasma Membrane	G-protein coupled receptor	u
NM_004415	DSP	desmoplakin	Plasma Membrane	other	B
AK025142	DST	dystonin	Plasma Membrane	other	u
NM_017434	DUOX1	dual oxidase 1	Plasma Membrane	enzyme	A	Fortunato et al. J Clin Endocrinol Metab 2010;95:5403-11
NM_004425	ECM1 (includes EG:100332249)	extracellular matrix protein 1	Extracellular Space	transporter	u
NM_001957	EDNRA	endothelin receptor type A	Plasma Membrane	transmembrane receptor	u
NM_003991	EDNRB	endothelin receptor type B	Plasma Membrane	G-protein coupled receptor	u
NM_004105	EFEMP1	EGF containing fibulin-like extracellular matrix protein 1	Extracellular Space	enzyme	u
NM_004428	EFNA1	ephrin-A1	Plasma Membrane	other	u
NM_001963	EGF	epidermal growth factor	Extracellular Space	growth factor	A+B
NM_005228	EGFR	epidermal growth factor receptor	Plasma Membrane	kinase	A+B
NM_015047	EMC1	ER membrane protein complex subunit 1	Plasma Membrane	other	u
NM_020154	EMC7	ER membrane protein complex subunit 7	Extracellular Space	other	u
NM_016242	EMCN	endomucin	Extracellular Space	other	u
NM_032048	EMILIN2	elastin microfibril interfacer 2	Extracellular Space	other	u
NM_052846	EMILIN3	elastin microfibril interfacer 3	Extracellular Space	other	u
NM_001423	EMP1	epithelial membrane protein 1	Plasma Membrane	other	u
NM_001424	EMP2	epithelial membrane protein 2	Plasma Membrane	other	A
NM_001008493	ENAH	enabled homolog (Drosophila)	Plasma Membrane	other	u
ENST00000278505	ENDOD1	endonuclease domain containing 1	Extracellular Space	enzyme	u
NM_017993	ENOX1	ecto-NOX disulfide-thiol exchanger 1	Plasma Membrane	other	u
NM_006209	ENPP2	ectonucleotide pyrophosphatase/phosphodiesterase 2	Plasma Membrane	enzyme	u
NM_021572	ENPP5	ectonucleotide pyrophosphatase/phosphodiesterase 5 (putative)	Extracellular Space	enzyme	u
ENST00000371207	ENTPD1	ectonucleoside triphosphate diphosphohydrolase 1	Plasma Membrane	enzyme	A
NM_001431	EPB41L2	erythrocyte membrane protein band 4.1-like 2	Plasma Membrane	other	A
NM_002354	EPCAM	epithelial cell adhesion molecule	Plasma Membrane	other	A+B
NM_018695	ERBB2IP	erbb2 interacting protein	Extracellular Space	cytokine	B
NM_138961	ESAM	endothelial cell adhesion molecule	Plasma Membrane	other	u
NM_001013839	EXOC7	exocyst complex component 7	Plasma Membrane	transporter	u
NM_000504	F10	coagulation factor X	Extracellular Space	peptidase	A	direct contact met ANXA2 - Ingenuity
NM_000129	F13A1	coagulation factor XIII, A1 polypeptide	Extracellular Space	enzyme	u
NM_000130	F5	coagulation factor V (proaccelerin, labile factor)	Plasma Membrane	enzyme	u
NM_013402	FADS1	fatty acid desaturase 1	Plasma Membrane	enzyme	u
NM_004265	FADS2	fatty acid desaturase 2	Plasma Membrane	enzyme	u
NM_001078171	FAM127A	family with sequence similarity 127, member A	Plasma Membrane	other	u
NM_198507	FAM174A	family with sequence similarity 174, member A	Extracellular Space	other	u
NM_032181	FAM176A	family with sequence similarity 176, member A	Plasma Membrane	other	u
NM_014864	FAM20B	family with sequence similarity 20, member B	Extracellular Space	enzyme	u
NM_080821	FAM210B	family with sequence similarity 210, member B	Extracellular Space	other	u
NM_032333	FAM213A	family with sequence similarity 213, member A	Extracellular Space	other	u
NM_016623	FAM49B	family with sequence similarity 49, member B	Extracellular Space	other	A
NM_017938	FAM70A	family with sequence similarity 70, member A	Extracellular Space	other	u
NM_032231	FAM96A	family with sequence similarity 96, member A	Extracellular Space	other	u
NM_017556	FBLIM1	filamin binding LIM protein 1	Plasma Membrane	other	A
NM_006486	FBLN1	fibulin 1	Extracellular Space	other	A	direct contact met APP - Ingenuity
NM_000138	FBN1	fibrillin 1	Extracellular Space	other	A
NM_022452	FBRS	fibrosin	Extracellular Space	cytokine	u
NM_033624	FBXO21	F-box protein 21	Extracellular Space	enzyme	u
NM_021642	FCGR2A	Fc fragment of IgG, low affinity IIa, receptor (CD32)	Plasma Membrane	transmembrane receptor	u
NM_004107	FCGRT	Fc fragment of IgG, receptor, transporter, alpha	Plasma Membrane	transmembrane receptor	u
NM_005247	FGF3	fibroblast growth factor 3	Extracellular Space	growth factor	B	Ornitz et al. J Natl Cancer Inst 1992;84:887-92
NM_031950	FGFBP2	fibroblast growth factor binding protein 2	Extracellular Space	other	u
NM_023110	FGFR1	fibroblast growth factor receptor 1	Plasma Membrane	kinase	A
NM_000141	FGFR2	fibroblast growth factor receptor 2	Plasma Membrane	kinase	A	Xu et al. Development. 1998;125:753-65
NM_000142	FGFR3	fibroblast growth factor receptor 3	Plasma Membrane	kinase	u
NM_002023	FMOD	fibromodulin	Extracellular Space	other	u
NM_017794	FOCAD	focadhesin	Plasma Membrane	other	u
NM_016725	FOLR1	folate receptor 1 (adult)	Plasma Membrane	transporter	A+B
NM_001463	FRZB	frizzled-related protein	Extracellular Space	other	u
NM_013409	FST	follistatin	Extracellular Space	other	u
NM_007085	FSTL1	follistatin-like 1	Extracellular Space	other	A	direct contact met ATP1A1 - Ingenuity
NM_032020	FUCA2	fucosidase, alpha-L- 2, plasma	Extracellular Space	enzyme	u
NM_022003	FXYD6	FXYD domain containing ion transport regulator 6	Plasma Membrane	ion channel	u
NM_003505	FZD1	frizzled family receptor 1	Plasma Membrane	G-protein coupled receptor	u
NM_007197	FZD10	frizzled family receptor 10	Plasma Membrane	G-protein coupled receptor	u
NM_012193	FZD4	frizzled family receptor 4	Plasma Membrane	G-protein coupled receptor	u
NM_003507	FZD7	frizzled family receptor 7	Plasma Membrane	G-protein coupled receptor	A
NM_002042	GABRR1	gamma-aminobutyric acid (GABA) A receptor, rho 1	Plasma Membrane	ion channel	u
NM_002048	GAS1	growth arrest-specific 1	Plasma Membrane	other	u
NM_005811	GDF11	growth differentiation factor 11	Extracellular Space	growth factor	u
NM_005261	GEM	GTP binding protein overexpressed in skeletal muscle	Plasma Membrane	enzyme	u
NM_153338	GGT6	gamma-glutamyltransferase 6	Plasma Membrane	peptidase	u
NM_000165	GJA1	gap junction protein, alpha 1, 43kDa	Plasma Membrane	transporter	A
NM_002060	GJA4	gap junction protein, alpha 4, 37kDa	Plasma Membrane	transporter	A	pubmed - Gene database
BC063426	GNA11	guanine nucleotide binding protein (G protein), alpha 11 (Gq class)	Plasma Membrane	enzyme	u
NM_006572	GNA13	guanine nucleotide binding protein (G protein), alpha 13	Plasma Membrane	enzyme	u
ENST00000341700	GNA14	guanine nucleotide binding protein (G protein), alpha 14	Plasma Membrane	enzyme	u
NM_001077489	GNAS	GNAS complex locus	Plasma Membrane	enzyme	B
NM_002073	GNAZ	guanine nucleotide binding protein (G protein), alpha z polypeptide	Plasma Membrane	enzyme	u
NM_002074	GNB1	guanine nucleotide binding protein (G protein), beta polypeptide 1	Plasma Membrane	enzyme	u
NM_001017998	GNG10	guanine nucleotide binding protein (G protein), gamma 10	Plasma Membrane	enzyme	u
NM_004126	GNG11	guanine nucleotide binding protein (G protein), gamma 11	Plasma Membrane	enzyme	u
NM_053064	GNG2	guanine nucleotide binding protein (G protein), gamma 2	Plasma Membrane	enzyme	u
NM_005274	GNG5	guanine nucleotide binding protein (G protein), gamma 5	Plasma Membrane	other	u
NM_021955	GNGT1	guanine nucleotide binding protein (G protein), gamma transducing activity polypeptide 1	Plasma Membrane	enzyme	u
NM_001039966	GPER	G protein-coupled estrogen receptor 1	Plasma Membrane	G-protein coupled receptor	u
NM_000175	GPI	glucose-6-phosphate isomerase	Extracellular Space	enzyme	A
NM_178172	GPIHBP1	glycosylphosphatidylinositol anchored high density lipoprotein binding protein 1	Plasma Membrane	transporter	A+B
NM_201591	GPM6A	glycoprotein M6A	Plasma Membrane	ion channel	u
NM_001001996	GPM6B	glycoprotein M6B	Plasma Membrane	other	u
NM_001005340	GPNMB	glycoprotein (transmembrane) nmb	Plasma Membrane	enzyme	u
NM_020960	GPR107	G protein-coupled receptor 107	Plasma Membrane	G-protein coupled receptor	u
NM_032777	GPR124	G protein-coupled receptor 124	Plasma Membrane	G-protein coupled receptor	u
NM_145290	GPR125	G protein-coupled receptor 125	Plasma Membrane	G-protein coupled receptor	u
NM_003272	GPR137B	G protein-coupled receptor 137B	Plasma Membrane	other	u
NM_005302	GPR37	G protein-coupled receptor 37 (endothelin receptor type B-like)	Plasma Membrane	G-protein coupled receptor	B
NM_005282	GPR4	G protein-coupled receptor 4	Plasma Membrane	G-protein coupled receptor	u
NM_032119	GPR98	G protein-coupled receptor 98	Plasma Membrane	G-protein coupled receptor	u
NM_003979	GPRC5A	G protein-coupled receptor, family C, group 5, member A	Plasma Membrane	G-protein coupled receptor	u
NM_022036	GPRC5C	G protein-coupled receptor, family C, group 5, member C	Plasma Membrane	G-protein coupled receptor	u
NM_002084	GPX3	glutathione peroxidase 3 (plasma)	Extracellular Space	enzyme	u
NM_000835	GRIN2C	glutamate receptor, ionotropic, N-methyl D-aspartate 2C	Plasma Membrane	ion channel	A	uniprot.org
NM_133445	GRIN3A	glutamate receptor, ionotropic, N-methyl-D-aspartate 3A	Plasma Membrane	ion channel	A	uniprot.org
NM_005308	GRK5	G protein-coupled receptor kinase 5	Plasma Membrane	kinase	u
NM_000838	GRM1	glutamate receptor, metabotropic 1	Plasma Membrane	G-protein coupled receptor	u
NM_000842	GRM5	glutamate receptor, metabotropic 5	Plasma Membrane	G-protein coupled receptor	u
NM_000845	GRM8	glutamate receptor, metabotropic 8	Plasma Membrane	G-protein coupled receptor	B
NM_002087	GRN	granulin	Extracellular Space	growth factor	u
NM_002091	GRP	gastrin-releasing peptide	Extracellular Space	growth factor	A
NM_198252	GSN	gelsolin	Extracellular Space	other	A
NM_032782	HAVCR2	hepatitis A virus cellular receptor 2	Plasma Membrane	other	A	direct contact met LGALS9 - Ingenuity
NM_001194	HCN2	hyperpolarization activated cyclic nucleotide-gated potassium channel 2	Plasma Membrane	ion channel	B	Carrisoza-Gaytan et al. Kidney Int. 2001;
NM_014799	HEPH	hephaestin	Plasma Membrane	transporter	B
NM_014056	HIGD1A	HIG1 hypoxia inducible domain family, member 1A	Plasma Membrane	other	u
NM_002116	HLA-A	major histocompatibility complex, class I, A	Plasma Membrane	other	A+B
NM_005514	HLA-B	major histocompatibility complex, class I, B	Plasma Membrane	transmembrane receptor	A+B
BC002463	HLA-C	major histocompatibility complex, class I, C	Plasma Membrane	other	A+B
NM_002119	HLA-DOA	major histocompatibility complex, class II, DO alpha	Plasma Membrane	transmembrane receptor	u
NM_033554	HLA-DPA1	major histocompatibility complex, class II, DP alpha 1	Plasma Membrane	other	u
NM_002121	HLA-DPB1	major histocompatibility complex, class II, DP beta 1	Plasma Membrane	transmembrane receptor	u
NM_002123	HLA-DQB1	major histocompatibility complex, class II, DQ beta 1	Plasma Membrane	other	u
NM_019111	HLA-DRA	major histocompatibility complex, class II, DR alpha	Plasma Membrane	transmembrane receptor	u
NM_021983	HLA-DRB4	major histocompatibility complex, class II, DR beta 4	Plasma Membrane	other	u
NM_002125	HLA-DRB5	major histocompatibility complex, class II, DR beta 5	Plasma Membrane	transmembrane receptor	u
NM_005516	HLA-E	major histocompatibility complex, class I, E	Plasma Membrane	other	A
NM_018950	HLA-F	major histocompatibility complex, class I, F	Plasma Membrane	transmembrane receptor	u
NM_002127	HLA-G	major histocompatibility complex, class I, G	Plasma Membrane	other	u
NM_004272	HOMER1	homer homolog 1 (Drosophila)	Plasma Membrane	other	u
NM_004838	HOMER3	homer homolog 3 (Drosophila)	Plasma Membrane	other	u
AK058121	HS6ST1	heparan sulfate 6-O-sulfotransferase 1	Plasma Membrane	enzyme	u
NM_001077188	HS6ST2	heparan sulfate 6-O-sulfotransferase 2	Plasma Membrane	enzyme	u
NM_016126	HSPB11	heat shock protein family B (small), member 11	Extracellular Space	other	u
NM_000868	HTR2C	5-hydroxytryptamine (serotonin) receptor 2C, G protein-coupled	Plasma Membrane	G-protein coupled receptor	A
NM_002775	HTRA1	HtrA serine peptidase 1	Extracellular Space	peptidase	u
NM_003641	IFITM1	interferon induced transmembrane protein 1	Plasma Membrane	other	u
NM_006435	IFITM2	interferon induced transmembrane protein 2	Plasma Membrane	other	u
NM_021034	IFITM3	interferon induced transmembrane protein 3	Plasma Membrane	other	u
NM_000416	IFNGR1	interferon gamma receptor 1	Plasma Membrane	transmembrane receptor	u
NM_020962	IGDCC4	immunoglobulin superfamily, DCC subclass, member 4	Plasma Membrane	other	u
NM_000618	IGF1	insulin-like growth factor 1 (somatomedin C)	Extracellular Space	growth factor	A	direct contact met CAV1, IGF1R, IGF2R, ITGAV - Ingenuity
NM_000875	IGF1R	insulin-like growth factor 1 receptor	Plasma Membrane	transmembrane receptor	A+B
NM_000612	IGF2	insulin-like growth factor 2 (somatomedin A)	Extracellular Space	growth factor	A+B
NM_000876	IGF2R	insulin-like growth factor 2 receptor	Plasma Membrane	transmembrane receptor	A
NM_000597	IGFBP2	insulin-like growth factor binding protein 2, 36kDa	Extracellular Space	other	A
NM_001013398	IGFBP3	insulin-like growth factor binding protein 3	Extracellular Space	other	A	Slomiany et al. IOVS 2004
NM_001552	IGFBP4	insulin-like growth factor binding protein 4	Extracellular Space	other	A+B	Oguchi et al. Biochem Biophys Res Commun 1993;196:789-93
NM_000599	IGFBP5	insulin-like growth factor binding protein 5	Extracellular Space	other	A	Suzuki Y. Anat Rec A Discov Mol Cell Evol Biol 2005;286:841-7
NM_002178	IGFBP6	insulin-like growth factor binding protein 6	Extracellular Space	other	A
NM_001553	IGFBP7	insulin-like growth factor binding protein 7	Extracellular Space	transporter	u
AJ319669	IGLL1/IGLL5	immunoglobulin lambda-like polypeptide 1	Plasma Membrane	other	u
NM_032880	IGSF21	immunoglobin superfamily, member 21	Extracellular Space	other	u
NM_006083	IK	IK cytokine, down-regulator of HLA II	Extracellular Space	cytokine	u
NM_004512	IL11RA	interleukin 11 receptor, alpha	Plasma Membrane	transmembrane receptor	A
NM_001560	IL13RA1	interleukin 13 receptor, alpha 1	Plasma Membrane	transmembrane receptor	A	Wu et al. J Biol Chem. 2011;286:13357-69
NM_138284	IL17D	interleukin 17D	Extracellular Space	other	u
NM_004843	IL27RA	interleukin 27 receptor, alpha	Plasma Membrane	transmembrane receptor	u
NM_033439	IL33	interleukin 33	Extracellular Space	cytokine	u
NM_000418	IL4R	interleukin 4 receptor	Plasma Membrane	transmembrane receptor	A
NM_000600	IL6	interleukin 6 (interferon, beta 2)	Extracellular Space	cytokine	A	Sitaraman et al. J Clin Invest 2001
ENST00000381298	IL6ST	interleukin 6 signal transducer (gp130, oncostatin M receptor)	Plasma Membrane	transmembrane receptor	A+B
NM_175924	ILDR1	immunoglobulin-like domain containing receptor 1	Plasma Membrane	transmembrane receptor	u
NM_005545	ISLR	immunoglobulin superfamily containing leucine-rich repeat	Extracellular Space	other	u
NM_030790	ITFG1	integrin alpha FG-GAP repeat containing 1	Plasma Membrane	other	u
NM_000210	ITGA6	integrin, alpha 6	Plasma Membrane	other	B
NM_002206	ITGA7	integrin, alpha 7	Plasma Membrane	other	u
NM_000632	ITGAM	integrin, alpha M (complement component 3 receptor 3 subunit)	Plasma Membrane	other	A	direct contact met LGALS1 - Ingenuity
NM_002210	ITGAV	integrin, alpha V	Plasma Membrane	ion channel	A+B
NM_000887	ITGAX	integrin, alpha X (complement component 3 receptor 4 subunit)	Plasma Membrane	other	u
NM_002211	ITGB1	integrin, beta 1 (fibronectin receptor, beta polypeptide, antigen CD29 includes MDF2, MSK12)	Plasma Membrane	transmembrane receptor	A+B
NM_022334	ITGB1BP1	integrin beta 1 binding protein 1	Plasma Membrane	other	u
NM_002213	ITGB5	integrin, beta 5	Plasma Membrane	other	A	Massuto et al. Reproduction. 2010;139:465-78
NM_000889	ITGB7	integrin, beta 7	Plasma Membrane	transmembrane receptor	A	direct contact met LGALS1 - Ingenuity
NM_002214	ITGB8	integrin, beta 8	Plasma Membrane	other	A	Massuto et al. Reproduction. 2010;139:465-78
NM_004867	ITM2A	integral membrane protein 2A	Plasma Membrane	other	u
NM_021999	ITM2B	integral membrane protein 2B	Plasma Membrane	other	u
NM_033397	ITPRIP	inositol 1,4,5-trisphosphate receptor interacting protein	Extracellular Space	other	u
NM_006694	JTB	jumping translocation breakpoint	Plasma Membrane	other	A	Ebnet et al. Front Biosci 2008;13:6520-36
NM_000216	KAL1	Kallmann syndrome 1 sequence	Extracellular Space	other	u
NM_030929	KAZALD1	Kazal-type serine peptidase inhibitor domain 1	Extracellular Space	other	u
NM_002234	KCNA5	potassium voltage-gated channel, shaker-related subfamily, member 5	Plasma Membrane	ion channel	u
ENST00000369697	KCND3	potassium voltage-gated channel, Shal-related subfamily, member 3	Plasma Membrane	ion channel	A+B	Rhodes et al. J Neurosci 2004;24:7903-15
NM_002242	KCNJ13	potassium inwardly-rectifying channel, subfamily J, member 13	Plasma Membrane	ion channel	A	Yang et al. Exp Eye Res 2008;86:81-91
NM_004982	KCNJ8	potassium inwardly-rectifying channel, subfamily J, member 8	Plasma Membrane	ion channel	u
NM_014505	KCNMB4	potassium large conductance calcium-activated channel, subfamily M, beta member 4	Plasma Membrane	ion channel	u
NM_000218	KCNQ1	potassium voltage-gated channel, KQT-like subfamily, member 1	Plasma Membrane	ion channel	A+B
NM_002252	KCNS3	potassium voltage-gated channel, delayed-rectifier, subfamily S, member 3	Plasma Membrane	ion channel	u
NM_002035	KDSR	3-ketodihydrosphingosine reductase	Plasma Membrane	enzyme	u
NM_014743	KIAA0232	KIAA0232	Extracellular Space	other	u
NM_014686	KIAA0355	KIAA0355	Extracellular Space	other	u
NM_015202	KIAA0556	KIAA0556	Extracellular Space	other	u
ENST00000375377	KIAA1462	KIAA1462	Plasma Membrane	other	u
NM_000899	KITLG	KIT ligand	Extracellular Space	growth factor	u
NM_002258	KLRB1	killer cell lectin-like receptor subfamily B, member 1	Plasma Membrane	transmembrane receptor	u
NM_173852	KRTCAP2	keratinocyte associated protein 2	Plasma Membrane	enzyme	u
NM_002290	LAMA4	laminin, alpha 4	Extracellular Space	enzyme	u
NM_002291	LAMB1	laminin, beta 1	Extracellular Space	other	A	direct contact met ITGB1 - Ingenuity
NM_002292	LAMB2	laminin, beta 2 (laminin S)	Extracellular Space	enzyme	u
NM_002293	LAMC1	laminin, gamma 1 (formerly LAMB2)	Extracellular Space	other	A	direct contact met ITGB1, ITGAV - Ingenuity
NM_005561	LAMP1	lysosomal-associated membrane protein 1	Plasma Membrane	other	A	direct contact met LGALS1 - Ingenuity
NM_002294	LAMP2	lysosomal-associated membrane protein 2	Plasma Membrane	enzyme	A	direct contact met LGALS1 - Ingenuity
NM_017907	LAMTOR1	late endosomal/lysosomal adaptor, MAPK and MTOR activator 1	Plasma Membrane	other	u
NM_178834	LAYN	layilin	Plasma Membrane	other	u
NM_000527	LDLR	low density lipoprotein receptor	Plasma Membrane	transporter	A+B
NM_017526	LEPROT	leptin receptor overlapping transcript	Plasma Membrane	other	A	direct contact met LEP - Ingenuity
NM_015344	LEPROTL1	leptin receptor overlapping transcript-like 1	Plasma Membrane	other	u
NM_015416	LETMD1	LETM1 domain containing 1	Plasma Membrane	other	u
NM_002305	LGALS1	lectin, galactoside-binding, soluble, 1	Extracellular Space	other	A
NM_002306	LGALS3	lectin, galactoside-binding, soluble, 3	Extracellular Space	other	A	Dettin et al. Biol Reprod 2003;68:51-9
NM_005097	LGI1	leucine-rich, glioma inactivated 1	Plasma Membrane	other	u
NM_018490	LGR4	leucine-rich repeat containing G protein-coupled receptor 4	Plasma Membrane	G-protein coupled receptor	u
NM_032808	LINGO1	leucine rich repeat and Ig domain containing 1	Plasma Membrane	other	u
NM_005576	LOXL1	lysyl oxidase-like 1	Extracellular Space	enzyme	u
ENST00000370611	LPAR3	lysophosphatidic acid receptor 3	Plasma Membrane	G-protein coupled receptor	u
NM_012302	LPHN2	latrophilin 2	Plasma Membrane	G-protein coupled receptor	u
NM_015541	LRIG1	leucine-rich repeats and immunoglobulin-like domains 1	Extracellular Space	other	A	direct contact met MET - Ingenuity
NM_014045	LRP10	low density lipoprotein receptor-related protein 10	Plasma Membrane	transmembrane receptor	u
NM_033300	LRP8	low density lipoprotein receptor-related protein 8, apolipoprotein e receptor	Plasma Membrane	transmembrane receptor	A	direct contact met RELN, APOE, CLU - Ingenuity
NM_002337	LRPAP1	low density lipoprotein receptor-related protein associated protein 1	Plasma Membrane	transmembrane receptor	u
NM_020929	LRRC4C	leucine rich repeat containing 4C	Plasma Membrane	other	u
NM_019594	LRRC8A	leucine rich repeat containing 8 family, member A	Extracellular Space	other	u
NM_201630	LRRN2	leucine rich repeat neuronal 2	Plasma Membrane	other	u
NM_015564	LRRTM2	leucine rich repeat transmembrane neuronal 2	Plasma Membrane	other	u
NM_206943	LTBP1	latent transforming growth factor beta binding protein 1	Extracellular Space	other	A+B	Verderio et al J Histochem Cytochem 1999;47:1417-32
NM_000428	LTBP2	latent transforming growth factor beta binding protein 2	Extracellular Space	other	u
NM_015364	LY96 (includes EG:17087)	lymphocyte antigen 96	Plasma Membrane	other	u
NM_144586	LYPD1	LY6/PLAUR domain containing 1	Plasma Membrane	G-protein coupled receptor	u
NM_001017405	MAEA	macrophage erythroblast attacher	Plasma Membrane	other	u
AF217963	MAGED1	melanoma antigen family D, 1	Plasma Membrane	transcription regulator	u
NM_032121	MAGT1	magnesium transporter 1	Plasma Membrane	enzyme	u
NM_002371	MAL	mal, T-cell differentiation protein	Plasma Membrane	transporter	A
NM_138446	MALSU1	mitochondrial assembly of ribosomal large subunit 1	Extracellular Space	other	u
NM_153267	MAMDC2	MAM domain containing 2	Extracellular Space	other	u
NM_006010	MANF	mesencephalic astrocyte-derived neurotrophic factor	Extracellular Space	other	u
NM_002356	MARCKS	myristoylated alanine-rich protein kinase C substrate	Plasma Membrane	other	A	Zolessi et al. BMC Dev Biol 2001;1:7
NM_001025100	MBP	myelin basic protein	Extracellular Space	other	A
NM_006500	MCAM	melanoma cell adhesion molecule	Plasma Membrane	other	A	Seftalioglu et al. Acta Histochem 2000;102;69-83
NM_001012334	MDK	midkine (neurite growth-promoting factor 2)	Extracellular Space	growth factor	A	direct contact met SDC4 - Ingenuity
AF087980	MED12L	mediator complex subunit 12-like	Extracellular Space	other	u
U08023	MERTK	c-mer proto-oncogene tyrosine kinase	Plasma Membrane	kinase	A
NM_002402	MEST	mesoderm specific transcript homolog (mouse)	Extracellular Space	peptidase	u
NM_000245	MET	met proto-oncogene (hepatocyte growth factor receptor)	Plasma Membrane	kinase	A+B
NM_002404	MFAP4	microfibrillar-associated protein 4	Extracellular Space	other	u
NM_007283	MGLL	monoglyceride lipase	Plasma Membrane	enzyme	u
NM_000900	MGP	matrix Gla protein	Extracellular Space	other	u
NM_002415	MIF	macrophage migration inhibitory factor (glycosylation-inhibiting factor)	Extracellular Space	cytokine	A	Eickhoff et al. Cells Tissues Organs 2006
NM_005511	MLANA	melan-A	Plasma Membrane	other	u
NM_014730	MLEC	malectin	Plasma Membrane	other	u
NM_012329	MMD	monocyte to macrophage differentiation-associated	Plasma Membrane	other	u
NM_002428	MMP15	matrix metallopeptidase 15 (membrane-inserted)	Extracellular Space	peptidase	u
AB210041	MPDZ	multiple PDZ domain protein	Plasma Membrane	other	A	Dooley et al. FEBS J 2009;276:7279-90
NM_002436	MPP1	membrane protein, palmitoylated 1, 55kDa	Plasma Membrane	kinase	A
NM_001932	MPP3	membrane protein, palmitoylated 3 (MAGUK p55 subfamily member 3)	Plasma Membrane	kinase	u
NM_003953	MPZL1	myelin protein zero-like 1	Plasma Membrane	other	u
NM_002444	MSN	moesin	Plasma Membrane	other	u
NM_138715	MSR1	macrophage scavenger receptor 1	Plasma Membrane	transmembrane receptor	u
NM_005746	NAMPT	nicotinamide phosphoribosyltransferase	Extracellular Space	cytokine	u
NM_020792	NCEH1	neutral cholesterol ester hydrolase 1	Plasma Membrane	enzyme	u
NM_205842	NCKAP1	NCK-associated protein 1	Plasma Membrane	other	u
NM_015331	NCSTN	nicastrin	Plasma Membrane	peptidase	u
NM_006393	NEBL	nebulette	Plasma Membrane	other	u
NM_006159	NELL2	NEL-like 2 (chicken)	Extracellular Space	other	u
NM_013349	NENF	neudesin neurotrophic factor	Extracellular Space	growth factor	u
NM_002499	NEO1	neogenin 1	Plasma Membrane	transcription regulator	u
NM_144573	NEXN	nexilin (F actin binding protein)	Plasma Membrane	other	u
NM_014380	NGFRAP1	nerve growth factor receptor (TNFRSF16) associated protein 1	Plasma Membrane	other	u
NM_007361	NID2	nidogen 2 (osteonidogen)	Extracellular Space	other	u
NM_001012651	NKTR	natural killer-tumor recognition sequence	Plasma Membrane	other	u
NM_006056	NMUR1	neuromedin U receptor 1	Plasma Membrane	G-protein coupled receptor	u
NM_024408	NOTCH2	notch 2	Plasma Membrane	transcription regulator	A	Carson et al. Dev Dyn 2006;235:1678-88
NM_006432	NPC2	Niemann-Pick disease, type C2	Extracellular Space	other	u
NM_015392	NPDC1	neural proliferation, differentiation and control, 1	Extracellular Space	other	u
NM_002522	NPTX1	neuronal pentraxin I	Extracellular Space	other	u
NM_003873	NRP1	neuropilin 1	Plasma Membrane	transmembrane receptor	A
NM_004796	NRXN3	neurexin 3	Plasma Membrane	transporter	u
NM_002526	NT5E	5'-nucleotidase, ecto (CD73)	Plasma Membrane	phosphatase	A	Belleannee et al. Am J Physiol Cell Pysiol 2010;298:c817-30
NM_002527	NTF3	neurotrophin 3	Extracellular Space	growth factor	A	direct contact met NTRK3 - Ingenuity
NM_032536	NTNG2	netrin G2	Plasma Membrane	other	u
NM_001012338	NTRK3	neurotrophic tyrosine kinase, receptor, type 3	Plasma Membrane	kinase	A+B	Kryl et al. J Neurosci 1999;19;5823-33
NM_007346	OGFR	opioid growth factor receptor	Plasma Membrane	other	u
NM_014359	OPTC	opticin	Extracellular Space	other	u
NM_032790	ORAI1	ORAI calcium release-activated calcium modulator 1	Plasma Membrane	ion channel	A	Hong et al. Traffic. 2011;12:232-45
NM_176798	P2RY6	pyrimidinergic receptor P2Y, G-protein coupled, 6	Plasma Membrane	G-protein coupled receptor	A+B
NM_018440	PAG1	phosphoprotein associated with glycosphingolipid microdomains 1	Plasma Membrane	other	u
NM_000919	PAM	peptidylglycine alpha-amidating monooxygenase	Plasma Membrane	enzyme	u
NM_173462	PAPLN	papilin, proteoglycan-like sulfated glycoprotein	Extracellular Space	other	u
NM_015393	PARM1	prostate androgen-regulated mucin-like protein 1	Extracellular Space	other	u
NM_002590	PCDH8	protocadherin 8	Plasma Membrane	other	u
NM_020403	PCDH9	protocadherin 9	Plasma Membrane	other	u
NM_018902	PCDHA11	protocadherin alpha 11	Plasma Membrane	other	u
NM_018930	PCDHB10	protocadherin beta 10	Plasma Membrane	other	u
NM_018931	PCDHB11	protocadherin beta 11	Plasma Membrane	other	u
NM_018934	PCDHB14	protocadherin beta 14	Plasma Membrane	other	u
NM_018935	PCDHB15	protocadherin beta 15	Plasma Membrane	other	u
NM_020957	PCDHB16	protocadherin beta 16	Plasma Membrane	other	u
NM_018938	PCDHB4	protocadherin beta 4	Plasma Membrane	other	u
NM_015669	PCDHB5	protocadherin beta 5	Plasma Membrane	other	u
NM_013363	PCOLCE2	procollagen C-endopeptidase enhancer 2	Extracellular Space	other	u
ENST00000376752	PCSK5	proprotein convertase subtilisin/kexin type 5	Extracellular Space	peptidase	u
NM_005018	PDCD1	programmed cell death 1	Plasma Membrane	phosphatase	u
NM_000440	PDE6A	phosphodiesterase 6A, cGMP-specific, rod, alpha	Plasma Membrane	enzyme	u
NM_016205	PDGFC	platelet derived growth factor C	Extracellular Space	growth factor	u
NM_002609	PDGFRB	platelet-derived growth factor receptor, beta polypeptide	Plasma Membrane	kinase	A
NM_006207	PDGFRL	platelet-derived growth factor receptor-like	Plasma Membrane	kinase	u
NM_006474	PDPN	podoplanin	Plasma Membrane	transporter	A
NM_016484	PDZD11	PDZ domain containing 11	Extracellular Space	other	B
NM_178140	PDZD2	PDZ domain containing 2	Plasma Membrane	other	A	Watanabe et al. Drug Metab Dispos 2006;34:1927-34
NM_005764	PDZK1IP1	PDZK1 interacting protein 1	Extracellular Space	other	A
NM_015009	PDZRN3	PDZ domain containing ring finger 3	Extracellular Space	enzyme	u
NM_022121	PERP	PERP, TP53 apoptosis effector	Plasma Membrane	other	u
NM_153681	PIGP	phosphatidylinositol glycan anchor biosynthesis, class P	Plasma Membrane	enzyme	u
NM_001042616	PIGY	phosphatidylinositol glycan anchor biosynthesis, class Y	Plasma Membrane	other	u
NM_000297	PKD2	polycystic kidney disease 2 (autosomal dominant)	Plasma Membrane	ion channel	u
NM_003628	PKP4	plakophilin 4	Plasma Membrane	other	B	Jaulin-Bastard et al. J Biol Chem 2002;277:2869-75
NM_000929	PLA2G5	phospholipase A2, group V	Extracellular Space	enzyme	u
NM_005084	PLA2G7	phospholipase A2, group VII (platelet-activating factor acetylhydrolase, plasma)	Extracellular Space	enzyme	u
NM_000930	PLAT	plasminogen activator, tissue	Extracellular Space	peptidase	A
NM_024829	PLBD1	phospholipase B domain containing 1	Extracellular Space	other	u
NM_021105	PLSCR1	phospholipid scramblase 1	Plasma Membrane	enzyme	u
NM_020353	PLSCR4	phospholipid scramblase 4	Plasma Membrane	enzyme	u
NM_031310	PLVAP	plasmalemma vesicle associated protein	Plasma Membrane	other	A+B
AB002313	PLXNB2	plexin B2	Plasma Membrane	transmembrane receptor	u
NM_015103	PLXND1	plexin D1	Plasma Membrane	transmembrane receptor	u
NM_006928	PMEL	premelanosome protein	Plasma Membrane	enzyme	B	Valencia et al. J Cell Sci 2006;119:1080-91
NM_020182	PMEPA1	prostate transmembrane protein, androgen induced 1	Plasma Membrane	other	u
NM_000304	PMP22	peripheral myelin protein 22	Plasma Membrane	other	A	Notterpek et al. PNAS 2001;98:14404-9
NM_002687	PNN	pinin, desmosome associated protein	Plasma Membrane	other	u
NM_001018111	PODXL	podocalyxin-like	Plasma Membrane	kinase	A
NM_000305	PON2	paraoxonase 2	Plasma Membrane	enzyme	A
NM_176895	PPAP2A	phosphatidic acid phosphatase type 2A	Plasma Membrane	phosphatase	u
NM_003713	PPAP2B	phosphatidic acid phosphatase type 2B	Plasma Membrane	phosphatase	u
NM_003626	PPFIA1	protein tyrosine phosphatase, receptor type, f polypeptide (PTPRF), interacting protein (liprin), alpha 1	Plasma Membrane	phosphatase	u
NM_016059	PPIL1	peptidylprolyl isomerase (cyclophilin)-like 1	Plasma Membrane	enzyme	u
NM_032902	PPP1R16A	protein phosphatase 1, regulatory subunit 16A	Plasma Membrane	other	u
NM_021132	PPP3CB	protein phosphatase 3, catalytic subunit, beta isozyme	Plasma Membrane	phosphatase	u
NM_145202	PRAP1	proline-rich acidic protein 1	Plasma Membrane	other	u
NM_002725	PRELP	proline/arginine-rich end leucine-rich repeat protein	Extracellular Space	other	u
NM_005807	PRG4	proteoglycan 4	Extracellular Space	other	u
NM_000311	PRNP	prion protein	Plasma Membrane	other	A	direct contact met APOE, CLU - Ingenuity
NM_021935	PROK2	prokineticin 2	Extracellular Space	other	u
NM_000313	PROS1	protein S (alpha)	Extracellular Space	other	A
NM_006262	PRPH	peripherin	Plasma Membrane	other	u
NM_002766	PRPSAP1	phosphoribosyl pyrophosphate synthetase-associated protein 1	Extracellular Space	other	u
BC063022	PRSS23	protease, serine, 23	Extracellular Space	peptidase	A	direct contact met B2M - Ingenuity
NM_153362	PRSS35	protease, serine, 35	Extracellular Space	peptidase	u
NM_001042465	PSAP	prosaposin	Extracellular Space	other	u
NM_000021	PSEN1	presenilin 1	Plasma Membrane	peptidase	A
NM_003720	PSMG1	proteasome (prosome, macropain) assembly chaperone 1	Plasma Membrane	other	u
NM_000264	PTCH1	patched 1	Plasma Membrane	transmembrane receptor	u
NM_002825	PTN	pleiotrophin	Extracellular Space	growth factor	A	direct contact met SDC4, ITGAV - Ingenuity
NM_080391	PTP4A2	protein tyrosine phosphatase type IVA, member 2	Plasma Membrane	phosphatase	u
NM_002838	PTPRC	protein tyrosine phosphatase, receptor type, C	Plasma Membrane	phosphatase	A	direct contact met LGALS1, LGALS3, MBP - Ingenuity
NM_002840	PTPRF	protein tyrosine phosphatase, receptor type, F	Plasma Membrane	phosphatase	u
NM_002841	PTPRG	protein tyrosine phosphatase, receptor type, G	Plasma Membrane	phosphatase	A	Kruger et al. J Neuosci 1999;19:4815-27
NM_002844	PTPRK	protein tyrosine phosphatase, receptor type, K	Plasma Membrane	phosphatase	u
NM_002845	PTPRM	protein tyrosine phosphatase, receptor type, M	Plasma Membrane	phosphatase	u
NM_002855	PVRL1	poliovirus receptor-related 1 (herpesvirus entry mediator C)	Plasma Membrane	other	A	Shukla et al. Invest Ophthalmol Vis Sci 2009;50:2878-87
NM_015480	PVRL3	poliovirus receptor-related 3	Plasma Membrane	other	A
NM_002870	RAB13	RAB13, member RAS oncogene family	Plasma Membrane	enzyme	A
NM_198829	RAC1	ras-related C3 botulinum toxin substrate 1 (rho family, small GTP binding protein Rac1)	Plasma Membrane	enzyme	A+B
NM_005855	RAMP1	receptor (G protein-coupled) activity modifying protein 1	Plasma Membrane	transporter	u
NM_213589	RAPH1	Ras association (RalGDS/AF-6) and pleckstrin homology domains 1	Plasma Membrane	other	u
NM_002888	RARRES1	retinoic acid receptor responder (tazarotene induced) 1	Plasma Membrane	other	u
NM_002889	RARRES2	retinoic acid receptor responder (tazarotene induced) 2	Plasma Membrane	transmembrane receptor	u
AY665468	RASSF8	Ras association (RalGDS/AF-6) domain family (N-terminal) member 8	Extracellular Space	other	u
NM_002899	RBP1	retinol binding protein 1, cellular	Extracellular Space	transporter	A+B	Ylikoski et al. J Comp Neurol 1994;349:596-602
NM_006744	RBP4	retinol binding protein 4, plasma	Extracellular Space	transporter	u
NM_005669	REEP5	receptor accessory protein 5	Extracellular Space	transporter	u
NM_015150	RFTN1	raftlin, lipid raft linker 1	Plasma Membrane	other	u
NM_002921	RGR	retinal G protein coupled receptor	Plasma Membrane	G-protein coupled receptor	A	Pandey et al. Exp Eye Res 1994
NM_002922	RGS1	regulator of G-protein signaling 1	Plasma Membrane	other	u
NM_003617	RGS5	regulator of G-protein signaling 5	Plasma Membrane	other	u
NM_000539	RHO	rhodopsin	Plasma Membrane	G-protein coupled receptor	A
NM_175744	RHOC	ras homolog family member C	Plasma Membrane	enzyme	A	Nusrat et al. PNAS 1995;92:10629-33
NM_004310	RHOH	ras homolog family member H	Plasma Membrane	enzyme	u
NM_012249	RHOQ	ras homolog family member Q	Plasma Membrane	enzyme	u
NM_198232	RNASE1	ribonuclease, RNase A family, 1 (pancreatic)	Extracellular Space	enzyme	u
NM_018683	RNF114	ring finger protein 114	Extracellular Space	other	u
NM_133631	ROBO1	roundabout, axon guidance receptor, homolog 1 (Drosophila)	Plasma Membrane	transmembrane receptor	u
NM_000327	ROM1	retinal outer segment membrane protein 1	Plasma Membrane	other	u
ENST00000371079	ROR1	receptor tyrosine kinase-like orphan receptor 1	Plasma Membrane	kinase	u
NM_000330	RS1	retinoschisin 1	Extracellular Space	other	A
NM_001400	S1PR1	sphingosine-1-phosphate receptor 1	Plasma Membrane	G-protein coupled receptor	u
NM_000331	SAA1	serum amyloid A1	Extracellular Space	other	u
NM_015278	SASH1	SAM and SH3 domain containing 1	Extracellular Space	other	u
NM_133491	SAT2	spermidine/spermine N1-acetyltransferase family member 2	Plasma Membrane	enzyme	u
NM_005505	SCARB1	scavenger receptor class B, member 1	Plasma Membrane	transporter	A+B
NM_003020	SCG5	secretogranin V (7B2 protein)	Extracellular Space	other	u
NM_006552	SCGB1D1	secretoglobin, family 1D, member 1	Extracellular Space	other	u
NM_174934	SCN4B	sodium channel, voltage-gated, type IV, beta subunit	Plasma Membrane	ion channel	u
AK091315	SCN8A	sodium channel, voltage gated, type VIII, alpha subunit	Plasma Membrane	ion channel	u
NM_007281	SCRG1	stimulator of chondrogenesis 1	Extracellular Space	other	u
NM_002998	SDC2	syndecan 2	Plasma Membrane	other	B
NM_005625	SDCBP	syndecan binding protein (syntenin)	Plasma Membrane	enzyme	A
NM_006923	SDF2	stromal cell-derived factor 2	Extracellular Space	enzyme	u
NM_004636	SEMA3B	sema domain, immunoglobulin domain (Ig), short basic domain, secreted, (semaphorin) 3B	Extracellular Space	other	u
NM_006379	SEMA3C	sema domain, immunoglobulin domain (Ig), short basic domain, secreted, (semaphorin) 3C	Extracellular Space	other	A	direct contact met NRP1 - Ingenuity
NM_017789	SEMA4C	sema domain, immunoglobulin domain (Ig), transmembrane domain (TM) and short cytoplasmic domain, (semaphorin) 4C	Plasma Membrane	other	A
NM_153618	SEMA6D	sema domain, transmembrane domain (TM), and cytoplasmic domain, (semaphorin) 6D	Plasma Membrane	other	u
NM_005410	SEPP1	selenoprotein P, plasma, 1	Extracellular Space	other	u
NM_020755	SERINC1	serine incorporator 1	Plasma Membrane	transporter	u
NM_001085	SERPINA3	serpin peptidase inhibitor, clade A (alpha-1 antiproteinase, antitrypsin), member 3	Extracellular Space	other	A	direct contact met APP - Ingenuity
NM_002615	SERPINF1	serpin peptidase inhibitor, clade F (alpha-2 antiplasmin, pigment epithelium derived factor), member 1	Extracellular Space	other	u
NM_000062	SERPING1	serpin peptidase inhibitor, clade G (C1 inhibitor), member 1	Extracellular Space	other	u
NM_003012	SFRP1	secreted frizzled-related protein 1	Plasma Membrane	transmembrane receptor	u
NM_003013	SFRP2	secreted frizzled-related protein 2	Plasma Membrane	transmembrane receptor	u
NM_003014	SFRP4	secreted frizzled-related protein 4	Plasma Membrane	transmembrane receptor	u
NM_031469	SH3BGRL2	SH3 domain binding glutamic acid-rich protein like 2	Plasma Membrane	other	u
NM_001009555	SH3D19	SH3 domain containing 19	Plasma Membrane	other	u
NM_003026	SH3GL2	SH3-domain GRB2-like 2	Plasma Membrane	enzyme	u
NM_023068	SIGLEC1	sialic acid binding Ig-like lectin 1, sialoadhesin	Plasma Membrane	other	u
NM_020125	SLAMF8	SLAM family member 8	Extracellular Space	other	u
NM_005072	SLC12A4	solute carrier family 12 (potassium/chloride transporters), member 4	Plasma Membrane	transporter	A
NM_006598	SLC12A7	solute carrier family 12 (potassium/chloride transporters), member 7	Plasma Membrane	transporter	A
NM_001011554	SLC13A3	solute carrier family 13 (sodium-dependent dicarboxylate transporter), member 3	Plasma Membrane	transporter	u
NM_012450	SLC13A4	solute carrier family 13 (sodium/sulfate symporters), member 4	Plasma Membrane	transporter	A
NM_006517	SLC16A2	solute carrier family 16, member 2 (thyroid hormone transporter)	Plasma Membrane	transporter	A	Roberts et al. Endocrinology 2008;149:6251-61
NM_001042422	SLC16A3	solute carrier family 16, member 3 (monocarboxylic acid transporter 4)	Plasma Membrane	transporter	B	Philp et al. Am J Physiol Cell Physiol 2001
NM_004694	SLC16A6	solute carrier family 16, member 6 (monocarboxylic acid transporter 7)	Plasma Membrane	transporter	u
NM_006996	SLC19A2	solute carrier family 19 (thiamine transporter), member 2	Plasma Membrane	transporter	A+B	Ganapathy et al. Pflugers Arch 2004; 447:642-6
NM_004172	SLC1A3	solute carrier family 1 (glial high affinity glutamate transporter), member 3	Plasma Membrane	transporter	A+B
NM_003038	SLC1A4	solute carrier family 1 (glutamate/neutral amino acid transporter), member 4	Plasma Membrane	transporter	u
NM_006671	SLC1A7	solute carrier family 1 (glutamate transporter), member 7	Plasma Membrane	transporter	u
NM_005415	SLC20A1	solute carrier family 20 (phosphate transporter), member 1	Plasma Membrane	transporter	B	Khadeer et al. Am J Physiol Cell Physiol 2003;284:C1633-44
NM_006749	SLC20A2	solute carrier family 20 (phosphate transporter), member 2	Plasma Membrane	transporter	A+B	Villa-Bellosta et al. Am J Physiol Renal Physiol 2009;296:F691-9
NM_003059	SLC22A4	solute carrier family 22 (organic cation/ergothioneine transporter), member 4	Plasma Membrane	transporter	A
NM_003060	SLC22A5	solute carrier family 22 (organic cation/carnitine transporter), member 5	Plasma Membrane	transporter	A	Feric et al. Am J Physiol Cell Physiol 2011;300:c755-70
NM_203327	SLC23A2	solute carrier family 23 (nucleobase transporters), member 2	Plasma Membrane	transporter	A+B
NM_020689	SLC24A3	solute carrier family 24 (sodium/potassium/calcium exchanger), member 3	Plasma Membrane	transporter	B	Lee et al. Am J Physiol Renal Physiol 2009;297:F37109
NM_052832	SLC26A7	solute carrier family 26, member 7	Plasma Membrane	transporter	B
NM_198580	SLC27A1	solute carrier family 27 (fatty acid transporter), member 1	Plasma Membrane	transporter	u
NM_001040661	SLC29A4	solute carrier family 29 (nucleoside transporters), member 4	Plasma Membrane	transporter	A	Xia et al. Am J Physiol Renal Physiol 2007;292:F682-90
NM_006516	SLC2A1	solute carrier family 2 (facilitated glucose transporter), member 1	Plasma Membrane	transporter	A+B
NM_001042	SLC2A4	solute carrier family 2 (facilitated glucose transporter), member 4	Plasma Membrane	transporter	u
NM_001860	SLC31A2	solute carrier family 31 (copper transporters), member 2	Plasma Membrane	transporter	u
NM_153226	SLC35G1	solute carrier family 35, member G1	Plasma Membrane	other	u
NM_030674	SLC38A1	solute carrier family 38, member 1	Plasma Membrane	transporter	B	Kricj et al. Am J Physiol Renal Physiol 2009;297:F145-54
NM_018976	SLC38A2	solute carrier family 38, member 2	Plasma Membrane	transporter	u
NM_173514	SLC38A9	solute carrier family 38, member 9	Extracellular Space	other	u
NM_015359	SLC39A14	solute carrier family 39 (zinc transporter), member 14	Plasma Membrane	transporter	A
NM_022154	SLC39A8	solute carrier family 39 (zinc transporter), member 8	Extracellular Space	transporter	A
NM_001012661	SLC3A2	solute carrier family 3 (activators of dibasic and neutral amino acid transport), member 2	Plasma Membrane	transporter	B
NM_014585	SLC40A1	solute carrier family 40 (iron-regulated transporter), member 1	Plasma Membrane	transporter	A
NM_199329	SLC43A3	solute carrier family 43, member 3	Extracellular Space	other	u
NM_016180	SLC45A2	solute carrier family 45, member 2	Plasma Membrane	other	A	Meyer et al. J Cell Sci 2011;124:1984-91
NM_003040	SLC4A2	solute carrier family 4, anion exchanger, member 2 (erythrocyte membrane protein band 3-like 1) (SLC4A2), mRNA [NM_003040]	Plasma Membrane	transporter	u
NM_003759	SLC4A4	solute carrier family 4, sodium bicarbonate cotransporter, member 4	Plasma Membrane	transporter	A+B
NM_021095	SLC5A6	solute carrier family 5 (sodium-dependent vitamin transporter), member 6	Plasma Membrane	transporter	u
BC020867	SLC6A13	solute carrier family 6 (neurotransmitter transporter, GABA), member 13	Plasma Membrane	transporter	u
NM_182767	SLC6A15	solute carrier family 6 (neutral amino acid transporter), member 15	Plasma Membrane	transporter	u
NM_020208	SLC6A20	solute carrier family 6 (proline IMINO transporter), member 20	Plasma Membrane	transporter	A	Ristic et al. Am J Physiol Renal Physiol 2006;290:F880-7
NM_003486	SLC7A5	solute carrier family 7 (amino acid transporter light chain, L system), member 5	Plasma Membrane	transporter	B
NM_003982	SLC7A7	solute carrier family 7 (amino acid transporter light chain, y+L system), member 7	Plasma Membrane	transporter	B
NM_182728	SLC7A8	solute carrier family 7 (amino acid transporter light chain, L system), member 8	Plasma Membrane	transporter	B
NM_004252	SLC9A3R1	solute carrier family 9, subfamily A (NHE3, cation proton antiporter 3), member 3 regulator 1	Plasma Membrane	other	u
NM_001042537	SLC9A6	solute carrier family 9, subfamily A (NHE6, cation proton antiporter 6), member 6	Plasma Membrane	transporter	A
NM_003062	SLIT3	slit homolog 3 (Drosophila)	Extracellular Space	other	u
NM_007159	SLMAP	sarcolemma associated protein	Plasma Membrane	other	u
NM_001034852	SMOC1	SPARC related modular calcium binding 1	Extracellular Space	other	u
NM_022138	SMOC2	SPARC related modular calcium binding 2	Extracellular Space	other	u
NM_003498	SNN	stannin	Plasma Membrane	other	u
NM_003098	SNTA1	syntrophin, alpha 1	Plasma Membrane	other	u
NM_003102	SOD3	superoxide dismutase 3, extracellular	Extracellular Space	enzyme	u
NM_001034954	SORBS1	sorbin and SH3 domain containing 1	Plasma Membrane	other	u
NM_021069	SORBS2	sorbin and SH3 domain containing 2	Plasma Membrane	other	u
NM_003105	SORL1	sortilin-related receptor, L(DLR class) A repeats containing	Plasma Membrane	transporter	A
NM_002959	SORT1	sortilin 1	Plasma Membrane	transmembrane receptor	u
NM_015464	SOSTDC1	sclerostin domain containing 1	Extracellular Space	other	u
AK129652	SPAG9	sperm associated antigen 9	Plasma Membrane	other	u
NM_003118	SPARC	secreted protein, acidic, cysteine-rich (osteonectin)	Extracellular Space	other	A+B
NM_004684	SPARCL1	SPARC-like 1 (hevin)	Extracellular Space	other	u
NM_016630	SPG21	spastic paraplegia 21 (autosomal recessive, Mast syndrome)	Plasma Membrane	enzyme	u
NM_021102	SPINT2	serine peptidase inhibitor, Kunitz type, 2	Extracellular Space	other	u
NM_004598	SPOCK1	sparc/osteonectin, cwcv and kazal-like domains proteoglycan (testican) 1	Extracellular Space	other	u
NM_006108	SPON1	spondin 1, extracellular matrix protein	Extracellular Space	other	A	direct contact met APP - Ingenuity
NM_001007226	SPOP	speckle-type POZ protein	Extracellular Space	other	u
NM_001040058	SPP1	secreted phosphoprotein 1	Extracellular Space	cytokine	A+B
NM_032802	SPPL2A	signal peptide peptidase like 2A	Plasma Membrane	peptidase	u
NM_016642	SPTBN5	spectrin, beta, non-erythrocytic 5	Plasma Membrane	other	A+B
NM_002727	SRGN	serglycin	Extracellular Space	other	u
NM_006751	SSFA2	sperm specific antigen 2	Plasma Membrane	other	u
NM_005086	SSPN	sarcospan	Plasma Membrane	other	u
NM_001050	SSTR2	somatostatin receptor 2	Plasma Membrane	G-protein coupled receptor	u
NM_198194	STOM	stomatin	Plasma Membrane	other	u
NM_022369	STRA6	stimulated by retinoic acid gene 6 homolog (mouse)	Plasma Membrane	other	u
NM_007178	STRAP	serine/threonine kinase receptor associated protein	Plasma Membrane	other	u
NM_152713	STT3A	STT3, subunit of the oligosaccharyltransferase complex, homolog A (S. cerevisiae)	Plasma Membrane	enzyme	u
NM_007269	STXBP3	syntaxin binding protein 3	Plasma Membrane	transporter	A+B
NM_014848	SV2B	synaptic vesicle glycoprotein 2B	Plasma Membrane	transporter	u
NM_021738	SVIL	supervillin	Plasma Membrane	other	B	Fang et al. Traffic 2010;11:782-99
BC105992	SYNGR2	synaptogyrin 2	Plasma Membrane	other	u
NM_182715	SYPL1	synaptophysin-like 1	Plasma Membrane	transporter	u
NM_020826	SYT13	synaptotagmin XIII	Plasma Membrane	transporter	u
NM_033394	TANC1	tetratricopeptide repeat, ankyrin repeat and coiled-coil containing 1	Plasma Membrane	other	u
NM_020773	TBC1D14	TBC1 domain family, member 14	Extracellular Space	other	u
NM_015130	TBC1D9	TBC1 domain family, member 9 (with GRAM domain)	Plasma Membrane	other	u
NM_015631	TCTN3	tectonic family member 3	Extracellular Space	other	u
NM_138501	TECR	trans-2,3-enoyl-CoA reductase	Plasma Membrane	enzyme	u
NM_000459	TEK	TEK tyrosine kinase, endothelial	Plasma Membrane	kinase	u
NM_001063	TF	transferrin	Extracellular Space	transporter	B
ENST00000222543	TFPI2	tissue factor pathway inhibitor 2	Extracellular Space	other	u
NM_014305	TGDS	TDP-glucose 4,6-dehydratase	Extracellular Space	enzyme	u
NM_003238	TGFB2	transforming growth factor, beta 2	Extracellular Space	growth factor	A+B
NM_003239	TGFB3	transforming growth factor, beta 3	Extracellular Space	growth factor	A	Kim et al. J Korean Med Sci 2006;21:136-42
NM_000358	TGFBI	transforming growth factor, beta-induced, 68kDa	Extracellular Space	other	u
NM_001024847	TGFBR2	transforming growth factor, beta receptor II (70/80kDa)	Plasma Membrane	kinase	A	direct contact met TGFB1-3, CLU, LTBP1 - Ingenuity
NM_000361	THBD	thrombomodulin	Plasma Membrane	transmembrane receptor	u
NM_003248	THBS4	thrombospondin 4	Extracellular Space	other	u
NM_006288	THY1	Thy-1 cell surface antigen	Plasma Membrane	other	A	direct contact met LGALS1 - Ingenuity
NM_003254	TIMP1	TIMP metallopeptidase inhibitor 1	Extracellular Space	other	u
NM_003255	TIMP2	TIMP metallopeptidase inhibitor 2	Extracellular Space	other	A
NM_000362	TIMP3	TIMP metallopeptidase inhibitor 3	Extracellular Space	other	u
NM_012464	TLL1	tolloid-like 1	Extracellular Space	peptidase	u
NM_003265	TLR3	toll-like receptor 3	Plasma Membrane	transmembrane receptor	A+B
NM_138554	TLR4	toll-like receptor 4	Plasma Membrane	transmembrane receptor	A
NM_032027	TM2D1	TM2 domain containing 1	Plasma Membrane	G-protein coupled receptor	u
NM_023003	TM6SF1	transmembrane 6 superfamily member 1	Plasma Membrane	other	u
NM_016551	TM7SF3	transmembrane 7 superfamily member 3	Plasma Membrane	other	u
NM_004800	TM9SF2	transmembrane 9 superfamily member 2	Plasma Membrane	transporter	u
NM_016192	TMEFF2	transmembrane protein with EGF-like and two follistatin-like domains 2	Plasma Membrane	other	u
NM_052932	TMEM123 (includes EG:114908)	transmembrane protein 123	Plasma Membrane	other	u
ENST00000186436	TMEM131	transmembrane protein 131	Extracellular Space	other	u
NM_016462	TMEM14C	transmembrane protein 14C	Plasma Membrane	other	u
NM_015444	TMEM158	transmembrane protein 158 (gene/pseudogene)	Plasma Membrane	other	u
NM_018475	TMEM165	transmembrane protein 165	Plasma Membrane	other	u
NM_020665	TMEM27	transmembrane protein 27	Plasma Membrane	other	A+B
NM_014313	TMEM50A	transmembrane protein 50A	Plasma Membrane	other	u
NM_006134	TMEM50B	transmembrane protein 50B	Plasma Membrane	other	u
NM_004872	TMEM59	transmembrane protein 59	Plasma Membrane	peptidase	u
NM_020644	TMEM9B	TMEM9 domain family, member B	Plasma Membrane	other	u
NM_021137	TNFAIP1	tumor necrosis factor, alpha-induced protein 1 (endothelial)	Plasma Membrane	ion channel	u
NM_003820	TNFRSF14	tumor necrosis factor receptor superfamily, member 14	Plasma Membrane	transmembrane receptor	A	direct contact met MIF - Ingenuity
NM_148957	TNFRSF19	tumor necrosis factor receptor superfamily, member 19	Plasma Membrane	transmembrane receptor	u
AB032995	TPCN1	two pore segment channel 1	Plasma Membrane	ion channel	u
NM_015049	TRAK2	trafficking protein, kinesin binding 2	Plasma Membrane	transporter	u
NM_003302	TRIP6	thyroid hormone receptor interactor 6	Extracellular Space	cytokine	A	direct contact met VCL, AQP1 - Ingenuity
NM_002420	TRPM1	transient receptor potential cation channel, subfamily M, member 1	Plasma Membrane	ion channel	u
NM_206948	TRPM3	transient receptor potential cation channel, subfamily M, member 3	Plasma Membrane	ion channel	u
NM_005724	TSPAN3	tetraspanin 3	Plasma Membrane	other	u
NM_001025237	TSPAN4	tetraspanin 4	Plasma Membrane	other	u
AK055659	TSPAN5	tetraspanin 5	Plasma Membrane	other	u
NM_006675	TSPAN9	tetraspanin 9	Plasma Membrane	other	u
ENST00000256367	TTC9	tetratricopeptide repeat domain 9	Extracellular Space	other	u
NM_015644	TTLL3	tubulin tyrosine ligase-like family, member 3	Extracellular Space	enzyme	u
ENST00000370703	TTLL7	tubulin tyrosine ligase-like family, member 7	Plasma Membrane	other	u
NM_000371	TTR	transthyretin	Extracellular Space	transporter	A>B
NM_178234	TUSC3	tumor suppressor candidate 3	Plasma Membrane	enzyme	u
NM_020784	TXNDC16	thioredoxin domain containing 16	Extracellular Space	enzyme	u
NM_003332	TYROBP	TYRO protein tyrosine kinase binding protein	Plasma Membrane	other	u
NM_032236	USP48	ubiquitin specific peptidase 48	Plasma Membrane	peptidase	u
AF085848	USP53	ubiquitin specific peptidase 53	Extracellular Space	enzyme	u
NM_001039590	USP9X	ubiquitin specific peptidase 9, X-linked	Plasma Membrane	peptidase	A
NM_007124	UTRN	utrophin	Plasma Membrane	transmembrane receptor	B
NM_004781	VAMP3	vesicle-associated membrane protein 3 (cellubrevin)	Plasma Membrane	other	A+B
NM_003761	VAMP8	vesicle-associated membrane protein 8 (endobrevin)	Plasma Membrane	other	B
NM_003574	VAPA	VAMP (vesicle-associated membrane protein)-associated protein A, 33kDa	Plasma Membrane	other	B	Sengupta et al. Biochim Biophys Acta 2010;1803:796-804
NM_138440	VASN	vasorin	Plasma Membrane	other	A	direct contact met TGFB1-3 - Ingenuity
NM_006373	VAT1	vesicle amine transport protein 1 homolog (T. californica)	Plasma Membrane	transporter	u
NM_014000	VCL	vinculin	Plasma Membrane	enzyme	A
NM_001025366	VEGFA	vascular endothelial growth factor A	Extracellular Space	growth factor	A+B	Peng et al. Invest Ophthalmol Vis Sci 2010;51:3216-25
NM_003377	VEGFB	vascular endothelial growth factor B	Extracellular Space	other	A+B	Peng et al. Invest Ophthalmol Vis Sci 2010;51:3216-25
NM_005429	VEGFC	vascular endothelial growth factor C	Extracellular Space	growth factor	A>B
NM_030938	VMP1	vacuole membrane protein 1	Plasma Membrane	other	u
NM_006370	VTI1B	vesicle transport through interaction with t-SNAREs homolog 1B (yeast)	Plasma Membrane	transporter	u
NM_000638	VTN	vitronectin	Extracellular Space	other	u
NM_022834	VWA1	von Willebrand factor A domain containing 1	Extracellular Space	other	A+B	Allen et al. Matrix Biol 2008;27:295-305
NM_000552	VWF	von Willebrand factor	Extracellular Space	other	A+B	van Buul-Wortelboer et al. Biochim Biophys Acta 1989
NM_199163	WASH3P	WAS protein family homolog 3 pseudogene	Plasma Membrane	other	u
NM_017491	WDR1	WD repeat domain 1	Extracellular Space	other	u
NM_016145	WDR83OS	WD repeat domain 83 opposite strand	Plasma Membrane	other	u
NM_021197	WFDC1	WAP four-disulfide core domain 1	Extracellular Space	other	u
NM_007191	WIF1	WNT inhibitory factor 1	Extracellular Space	other	u
NM_004185	WNT2B	wingless-type MMTV integration site family, member 2B	Extracellular Space	other	u
NM_001002261	ZFYVE27	zinc finger, FYVE domain containing 27	Plasma Membrane	other	u
